# Supplementary material for: The Resonance Raman Spectrum of Cytosine in Water: Analysis of the Effect of Specific Solute–Solvent Interactions and Non-Adiabatic Couplings
Source: Molecules. 2023 Mar 1;28(5):2286. doi: 10.3390/molecules28052286 (PMC10005559; doi:10.3390/molecules28052286)
Supplement: Supplementary file 1 [file molecules-28-02286-s001.zip]

Archive with 1 entries (1 files):
- molecules-2249488-supplementary.pdf
